# Supplementary material for: TLR1/2 orchestrate human plasmacytoid predendritic cell response to gram+ bacteria
Source: PLoS Biol. 2019 Apr 24;17(4):e3000209. doi: 10.1371/journal.pbio.3000209 (PMC6481764; doi:10.1371/journal.pbio.3000209)
Supplement: S1 Data — Numeric data shown in separate Excel spreadsheets (Microsoft, Redmond, WA). (XLSX) [file pbio.3000209.s005.xlsx]

## Sheet: fig 1
He-La	pDC-Ex vivo	pDC-1h	cDC		Fig 1A		left panel
3.78329e-05	0.0182833	0.0220461	0.0282945		TLR1 mRNA expression
	0.0254416	0.0240692	0.024575
	0.0682355	0.0584495	0.0633725
	0.071628	0.0297012	0.0617821
	0.0249757	0.0252659	0.0383845
	0.0605107	0.0762387	0.0457527
He-La	Ex vivo	1h	cDC		Fig 1A		right panel
0		0.00683268	0.0265833		TLR2 mRNA expression
	0.000175448	0.0104044	0.0280342
	0.000915385	0.0186243	0.0448111
			0.0230887
		0.0103325	0.0187973
		0.0114118	0.0160643
Ø	LPS	PAM3 1 μg/mL	PAM3 10 μg/mL	GM-CSF	FLU		Fig 1C
79.7	90.6	4493.2	6387	861.2	12395.9		CD86 specific MFI
357.7	367.6	3545.2	5041	1425.2	10197.9
47.6	52.3	1571.2	2693	443.2	6363.9
50.9	50.9	1073.6	2035.2	692.1	1951.4
145.3	102.5	2891.6	4399.2	687.1	5174.4
67.1	94.5	3876.6	4459.2	1208.1	5104.4
117.5	63.7	2426.6	3277.8	313	4122.3
108.5	104.6	3978.6	3716.8	457	4411.3
142.5	144.6	4854.6	6859.8	161	5510.3
Ø	LPS	PAM3 1 μg/mL	PAM3 10 μg/mL	GM-CSF	FLU		Fig 1C
362	299	2782	3321	2470	3217		ICOSL specific MFI
944	771	2639	3102	2083	3007
0	76	1864	2612	918	1503
125.6	117	2801	2964	2884.9	1986.7
93.6	93	2464	3177	1408.9	1639.7
259.6	282	4697	5170	2993.9	4090.7
167.2	145.9	1704.5	1668	1245.4	1467
161.2	165.9	2345.5	2343	1250.4	1702
197.2	227.9	1669.5	1762	208.4	1374
Ø	LPS	PAM3 1 μg/mL	PAM3 10 μg/mL	GM-CSF	FLU		Fig 1C
730	274	987	1302	516	1625		CD83 specific MFI
799	606	1081	701	415	1319
0	0	398	762	111	1382
19	27	537	2151	714	1585
17	5	1049	1023	341	1896
81	326	1302	1496	820	2312
59	59	1233	1248	315	2107
71	70	1071	1039	210	2008
31	47	1094	1414	35	2103
Ø	LPS	PAM3 1 μg/mL	PAM3 10 μg/mL	GM-CSF	FLU		Fig 1C
67	183	3133	3008	1455	8167		CD80 specific MFI
75	151	2297	2436	1672	8085
221	213	2280	2771	1286	8224
8	7	378	731	1937	1246
39	5	958	1398	601	1512
30	38	1509	1934	2247	2388
0	0	1013	1146	774	1758
0	0	1318	1180	519	1448
0	0	1550	2198	0	2278
Ø	LPS	PAM3 1 μg/mL	PAM3 10 μg/mL	GM-CSF	FLU		Fig 1C
0	0	1303	1766	964	2698		CD40 specific MFI
0	0	962	2086	2568	3562
27	19	592	1522	743	3149
100	135	1672	2347	1710	5585
156	160	4088	2923	1956	8229
582	941	2369	2176	1467	5112
44	27	2157	1994	962	5268
173	81	2572	2554	976	5069
188	207	2167	2361	207	8056
Ø	LPS	PAM3 1 μg/mL	PAM3 10 μg/mL	GM-CSF	FLU		Fig 1C
409	134	417	599	0	1574		PDL1 specific MFI
587	380	0	33	0	759
0	0	0	48	0	978
0	0	41	0	0	1173
0	0	169	0	0	1309
0	0	0	0	0	231
0	0	540	633	0	1716
0	0	490	482	0	1641
0	0	1252	1340	0	2471
Ø	LPS	PAM3 1 μg/mL	PAM3 10 μg/mL	GM-CSF	FLU		Fig 1D	IL-6 pg/mL
0	0	347.58	481.84	0	6467.29
0	0	409.32	567.66	0	13001.3
0	0	31.42	74.52	0	5008.38
0	0	113.42	358.64	0	3317.74
0	0	94.96	475.7	0	6330.24
0	0	682	947.88	0	6486.98
0	0	32.88	113.74	0	7629.02
0	0	33.64	88.32	0	9838.7
0	0	43.88	130.22	0	9725.32
0	0	610.46	914.56	0	4953.9
0	0	0	68.34	0	6185.08
0	0	431.68	841	0	3759.62
0	0	128.1	176.6	0	8794.84
0	0	573.92	869.04	0	6424.48
0	0	444.78	669.78	0	3679.88
0	0	102.4	571.22	0	4198.54
0	0	251.2	851.42	0	9360.28
Ø	LPS	PAM3 1 μg/mL	PAM3 10 μg/mL	GM-CSF	FLU		Fig 1D	IFN-α pg/mL
36.12	72.98	5600.72	2529.44	1801.98	812490
0	0	2652.26	2200.52	8216.02	847900
0	0	6761.62	7841.64	0	407750
0	0	0	6261.32	590.92	1112370
0	0	1416.36	9570.6	129.12	1089720
0	0	3998.42	4636.64	87.86	1304130
0	0	6713.2	21650.6	779.92	1422160
49.9	0	6291.02	8062.68	3338.74	1964580
0	0	29273.8	25102.1	166.34	1216950
0	0	30227.2	111156	26.7	539280
0	0	6978.32	9399.44	181.72	783310
0	38.72	4175.14	16543.6	3301.96	1036010
0	0	30722.4	45602.4	95.02	2310810
0	78.26	10515.8	35802.6	193.78	1355900
0	0	7690.56	37790.9	256.08	1008335
0	0	744.86	5861.44	22.98	532910
81.86	84.26	2253.82	6152.3	231.32	912400
Ø	LPS	PAM3 1 μg/mL	PAM3 10 μg/mL	GM-CSF	FLU		Fig 1 D	TNF-α pg/mL
0	0	1214.48	3435.86	419.52	11582.6
0	0	212.64	894.54	0	6302.6
0	0	367.78	756.36	140.32	8982
0	0	757.56	2814.88	179.34	4315.2
0	0	389.66	1934.94	141.26	14861.2
0	0	285.96	1219.76	7.82	11198.8
0	0	20.58	212.1	15.96	7322.8
0	0	48.14	314.96	13.46	10709
0	0	636.56	1909.02	46.18	9690.2
0	0	2016.64	3877.86	77.12	8403.6
0	0	527.94	2098	194.82	11242.8
0	0	4195.52	7502.78	337.46	12114.4
0	0	947.3	1645.52	146.9	11328.6
0	0	2351.46	4753.94	168.3	7004.4
0	0	2332.62	3927.86	118.52	6622.6
0	0	353.5	2002.72	38.52	9277.6
0	0	911.54	4293.16	64.52	13501.8
Ø	LPS	PAM3 1 μg/mL	PAM3 10 μg/mL	GM-CSF	FLU		Fig 1D	IP10 pg/mL
0	0	394.82	5081.8	550.56	3562.64
0	0	386.64	4864.94	151.44	1588.56
0	0	139.84	2888.46	72.06	1626.68
0	0	1	1380.98	63.34	541.4
0	0	255.38	5248.66	177.24	1857.06
0	0	599.46	2130.6	127.38	1185.88
0	0	106.58	2037.32	90.1	1096.64
0	0	111.34	1931.04	132.74	1129.04
0	0	417.1	3054.82	129.54	2768.9
0	0	2308.38	6561.12	74.14	1476.08
0	0	175.14	2381.4	124.64	1529.28
0	0	312.84	2912.2	92.38	981.74
57.3	0	1200.36	5229.08	332.06	2085.76
0	0	706.68	3445.06	195.26	1438.7
0	0	235.08	2101.78	43.82	401.48
0	0	294.9	2670.94	12.98	523.14
0	0	172.34	2385.92	47.42	755.76
Ø	LPS	PAM3 1 μg/mL	PAM3 10 μg/mL	GM-CSF	FLU		Fig 1D	IL-8 pg/mL
1	1	2376.24	6817.04	1359.52	15687
1	1	3672.96	7774.88	75.4	7176.94
1	1	227.38	755.08	942.86	11567.4
1	1	1960.42	4483.9	608.44	8037.26
1	1	1089.24	6114.58	872.76	9599.56
1	1	4193.24	11695.8	634.2	3013.12
1	1	352.42	866.3	902.84	8101.98
1	1	244.06	858.5	394.36	9288.1
1	1	231.64	654.02	256.42	8625.94
45.26	40.1	3120.62	10100.4	950.74	8514.88
28.76	23.84	69.06	327.18	219.38	7509.88
39.74	34.46	3460.68	6424.16	553.92	7685.02
30.22	23.62	235	571.68	239.88	9327.94
1	1	1915.24	4655.02	418.22	6927.38
1	1	2166.58	5904.32	261	5554.42
61.58	55.48	945.12	5245.9	533	2581.02
1	1	971.04	5008.7	152.58	7650.14
Ø	LPS	PAM3 1 μg/mL	PAM3 10 μg/mL	GM-CSF	FLU		Fig 1D	GZMB pg/mL
85.32	58.44	534.78	713.84	6073.82	477
0	0	198.3	579.58	1587.64	289.68
44.7	52.34	270.2	401.3	7120.82	214.06
0	0	91.1	245.34	2318.82	91.92
0	0	72.04	361.48	1655.52	93.06
0	0	202.1	275.32	5091.84	258.7
0	0	358.02	526.3	5768.72	224.64
44.88	0	97.08	307.46	1417.18	235
0	0	509.94	898	3379.22	430.94
54.12	51.78	634.34	556.5	6511.58	248.64
0	0	276.38	441.9	3773.88	266.54
56.52	90.5	332.84	621.12	3586.34	222.74
186.22	125.04	388.62	568.3	2781.18	185.84
166.28	210.24	450.18	731.66	3534.26	281.04
0	0	176.52	215.34	1479.48	40.62
0	0	74.38	175.78	3326.7	41.92
62.5	47.8	373.66	859	2458.88	215.52

## Sheet: Fig 2
Ø	MT	MT + CU-CPT22	SA	SA + CU-CPT22	LM	LM + CU-CPT22		Fig 2A	CD86 specific MFI
324	1700	418	2792	1085	2527	493
285	1837	977	3112	1155	7655	1263
317	8173	1520	8155	2417	13574	3107
368	9742	3096	11099	1375	14477	2632
612	1245	840	4545	853	1209	981
202	738	765	4719	810	2709	568
344	1207	713	2570	720	4084	768
598	1141	557	1380	540	975	467
255	996	329	3032	401	2009	314
609	1169	717	2152	701	1104	697
416	1799	388	993	507	736	550
405	767	467	539	455	651	453
476	1069	453	1410	523	818	459
400	669	625	1649	562	1428	738
730	1499	570	1585	771	1591	718
372	583	299	695	411	1073	349
518	3138	781	4251	789	2531	617
500	815	484	833	421	809	409
512	1296	707	1324	727	1022	475
478	1019	625	3260	784	1766	543
691	1279	881	2068	1348	1431	910
458	709	480	594	534	658	445
504	913	508	1027	472	1145	481
487	3477	719	6847	1125	5125	1045
357	941	494	2269	488	1030	602
351	650	351	869	354	578	346
235	748	360	889	384	853	377
Ø	MT	MT + CU-CPT22	SA	SA + CU-CPT22	LM	LM + CU-CPT22		Fig 2A	CD80 specific MFI
241	392	234	559	343	530	255
224	635	389	1049	460	1995	673
244	2749	802	3117	1087	3898	1677
222	1400	620	1431	494	1902	741
298	431	337	706	338	418	356
190	359	355	1413	408	889	345
210	322	279	552	277	727	294
315	397	272	464	294	402	286
278	323	277	600	312	483	284
332	447	317	623	386	476	353
214	343	242	309	236	258	242
234	275	273	253	284	278	269
300	400	320	508	373	382	365
234	297	284	458	321	390	339
326	366	290	395	336	420	301
316	306	276	355	300	393	304
313	677	355	785	403	570	381
215	336	292	366	377	345	363
263	355	315	393	390	352	360
282	332	251	689	344	446	282
355	426	307	531	511	476	365
275	312	293	324	320	302	289
270	318	302	375	376	400	367
287	784	364	1015	496	913	489
209	281	255	460	311	311	294
301	315	311	380	346	259	348
237	330	332	368	365	360	367
Ø	MT	MT + CU-CPT22	SA	SA + CU-CPT22	LM	LM + CU-CPT22		Fig 2A	INF-α pg/mL
0	5676.67	331.333	173800	72293.3	47527.3	0
0	4274	0	5002.8	0	1219.8	0
0	435.2	0	435	0	0	0
0	1933.2	0	687	0	0	0
0	300.6	0	4455.88	0	10906.4	0
0	199.14	0	1409.04	0	1049.48	0
0	360.14	0	305.02	0	11020	0
0	324.52	0	18199.1	0	1123.64	0
0	2643.5	0	12875.2	0	0	0
0	1334.22	0	9858.4	0	0	0
0	1141.6	0	33744.4	0	5366.36	0
0	24957.6	0	32629.6	256.7	216.12	73.5
0	73414.4	0	44266.2	0	3045.08	0
0	30879.2	212.36	58243.6	0	2466.88	0
0	8078.78	124.2	19871.4	0	1482.28	0
48.06	17753	0	13821.2	0	500.06	0
0	55579.4	0	82888	0	10719	33.24
Ø	FLU	MT	SA	LM		Fig 2C	T-cell expansion
1.76	2.5	2.6	2.98133	2.24
1.21333	2.27333	1.728	1.45152	1.8432
1.144	1.58533	1.75718	1.87546	1.52064
1.04133	1.71733	1.8432	2.4192	1.728
0.746667	3.7488	3.08	1.98	3.33
0.7616	3.828	2.5344	2.0736	3.58042
0.896	3.08	1.8432	2.4192	1.91808
0.88	3.916	4.00435	2.1289	2.96663
2.112	3.476	2.156	2.552	1.8
Ø	FLU	MT	SA	LM		Fig 2D	% of dividing cells
37.3	71.6	53.2	45.4	47.4
28.9	65.9	60.8	60.7	63.7
32.6	65.6	54.7	56.3	60.9
24.5	69.4	70.6	65.8	68.3
47.8	75.9	64.9	54.8	64.2
14.4	67.4	40.9	41.8	47.5
15.9	62.9	49.9	53.8	54
32.9	51.7	53.8	43.7	41.7
Ø	FLU	MT	SA	LM		Fig 2E	IFN-γ pg/mL
957.08	7360.54	8108.92	8474.08	8087.2
478.56	7524.52	7352.34	4052.68	7408.8
5840.18	14802	28078	27920	5364.8
4946.5	39110	45149.2	34813.6	60619.6
1586.82	33210	18344.4	17977.2	7637.2
5431.04	19237.2	26349.2	20665.2	9904.4
1142.36	8450	7254	5230.4	5474.4
6528.8	31365.2	12406.8	24345.6	12466.8
5181.48	26522.4	5836.76	6212.38	5127.86
Ø	FLU	MT	SA	LM		Fig 2E	TNF-α pg/mL
629.6	5090	4060	4482.8	4404
586.4	10440.8	3307.6	2023.2	3266.8
1296.06	6822.82	7960.74	8305.72	7114.46
608.4	5419.96	8145.94	7014.38	9060.24
580.34	5523.88	3263.1	2087.74	1921.48
1182.56	1515.62	2332	1508.96	844.8
193.82	1076.34	1859.9	1147.94	935.56
478.16	3061.04	2430.02	2607.04	2135.94
448.98	4404.24	3853.84	2983.18	5182.64
Ø	FLU	MT	SA	LM		Fig 2E	IL-10 pg/mL
144.92	12184.2	9823.34	12184.1	12184.4
39.48	12184.3	341.04	1402.74	1020.46
797.01	6281.86	12224.7	13838.3	14557.1
1129.36	5218.26	15799.8	12453	10795
943.58	8730.52	8877.26	11889.1	8136.26
3995.44	3725.56	7737.5	4618.74	1430.32
152.72	1217.68	3188.04	664.84	473.64
2886.64	9849.02	9120.44	11583.8	8708.88
5871.52	5369.62	9125.84	9175.94	18319.8
Ø	FLU	MT	SA	LM		Fig 2E	IL-4 pg/mL
151.72	796	568.02	1467.16	807
0	1002.86	28.34	111.04	135.18
124.38	1147.14	1169.44	1211.06	626.48
252.3	582.48	329.32	393.5	427.32
104.854	706.56	1603.06	691.94	1418.62
251.78	282.84	643.56	243.26	165.66
114.72	217.02	598.36	315.92	253.3
838.04	1989.92	1802.4	1385.92	1503.56
196.584	4975.64	2747.22	1723.84	7139.58

## Sheet: Fig 3
Ø	PAM3	PAM + antiTLR1 Ab	PAM + antiTLR1 Iso	PAM + antiTLR2 Ab	PAM + antiTLR2 Iso	PAM + antiTLR1/2 Ab	PAM + antiTLR1/2 Iso	PAM CU-CPT22			Fig 3A	CD80 specific MFI
179	675	349	1153	608	1006	300	1088	369
255	1014	513	1093	985	1375	357	1069	355
186	702	363	744	643	900	289	995	342
179	1005	531	1220	755	1195	572	1652	373
220	573	415	551	461	823	349	598	291
207	451	311	561	510	566	269	663	281
227	417	407	429	326	418	349	452	282
240	744	429	989	683	823	391	850	306
234	437	395	559	493	450	384	714	300
Ø	PAM3	PAM + antiTLR1 Ab	PAM + antiTLR1 Iso	PAM + antiTLR2 Ab	PAM + antiTLR2 Iso	PAM + antiTLR1/2 Ab	PAM + antiTLR1/2 Iso	PAM CU-CPT22			Fig 3A	CD86 specific MFI
416	5948	1918	11672	6334	9930	1281	10060	2024
287	10391	2552	11123	11476	15130	1319	10749	1017
343	5550	1526	6309	5942	7975	1083	8567	1663
261	6749	2367	9470	6064	8569	2848	12701	1191
410	3519	2475	3977	2777	6260	1638	4023	1076
231	2080	665	2726	2728	2861	564	3438	742
501	5905	1452	5719	6240	5841	1324	3018	921
436	5922	2103	8970	5712	6276	1576	6679	1069
231	2487	2100	3448	2726	2440	1520	4932	480
Ø	PAM3	PAM + antiTLR1 Ab	PAM + antiTLR1 Iso	PAM + antiTLR2 Ab	PAM + antiTLR2 Iso	PAM + antiTLR1/2 Ab	PAM + antiTLR1/2 Iso	PAM CU-CPT22			Fig 3A	ICOSL specific MFI
336	1894	1239	1856	1335	1792	628	2050	1054
300	2670	1916	2861	2000	2802	1067	2591	1586
554	3782	2993	4403	3067	4014	1760	3806	2323
352	3586	2718	3462	2903	3184	2073	3051	2053
233	2739	1525	2236	2236	2923	1504	2425	1822
179	2331	1917	2618	1665	2142	1072	2313	1606
185	1121	1099	970	480	1145	505	1025	1190
399	1121	1349	1852	1856	2244	1792	2796	564
622	1773	2123	2502	2375	3480	2211	2065	1150
Ø	PAM3	PAM + antiTLR1 Ab	PAM + antiTLR1 Iso	PAM + antiTLR2 Ab	PAM + antiTLR2 Iso	PAM + antiTLR1/2 Ab	PAM + antiTLR1/2 Iso	PAM CU-CPT22			Fig 3B	IL-6 pg/mL
0	58.72	30.16	358.62	158.2	353.14	30.3	520.64	30.32
0	158	22.84	393.04	310.86	494.84	0	652.06	32.7
0	138.3	0	243.04	207.44	271.78	0	432.32	35.18
0	287.14	34.82	691.82	390.86	535.28	54.46	764.1	91.44
0	476.3	168.76	717.86	547.94	759.7	83.54	745.74	187.96
0	154.06	0	287.06	181.68	243.08	0	389.26	36.86
0	0	0	0	0	0	0	0	0
0	165.76	36.88	330.1	246.44	292.32	40.86	483.6	122.78
0	0	0	0	0	10.02	0	31.12	0
0	366.74	0	380.88	229	371.38	0	344.92	0
Ø	PAM3	PAM + antiTLR1 Ab	PAM + antiTLR1 Iso	PAM + antiTLR2 Ab	PAM + antiTLR2 Iso	PAM + antiTLR1/2 Ab	PAM + antiTLR1/2 Iso	PAM CU-CPT22			Fig 3B	TNF-α pg/mL
0	571.64	0	264.22	165.56	245.78	0	439.86	54.28
0	171.38	40.48	237.38	194.78	261.88	0	423.96	28.2
0	130.38	0	273.22	227.96	236	0	564.2	74.36
0	637.92	0	234.38	96.72	392.78	22.04	832.58	62.16
0	110.1	0	114.52	46.7	128.24	0	118.64	0
0	835.6	0	730	637.4	726.2	0	874.6	58.12
0	0	0	0	0	41.2	0	0	0
0	245.26	41.22	238.6	134.6	233.7	0	109.32	101.28
0	41.86	23.34	0	0	48.82	0	35.86	0
0	482.98	46.62	391.26	257.08	382.32	87.22	776.16	0
Ø	PAM3	PAM + antiTLR1 Ab	PAM + antiTLR1 Iso	PAM + antiTLR2 Ab	PAM + antiTLR2 Iso	PAM + antiTLR1/2 Ab	PAM + antiTLR1/2 Iso	PAM CU-CPT22			Fig 3B	INF-α pg/mL
0	767.46	1894.14	7130.5	573.06	1793.16	2784.4	12447	0
0	6877.94	6769.6	4978.46	1574.2	5446.12	1308	13286.4	0
0	495.48	1200.5	526.16	234.72	646.38	670.22	2796.32	0
0	3274.28	5649.86	7079.44	1851.7	6722.04	2158.6	20531.4	0
0	20031	18723.6	11423.4	1809.4	15819.4	1325.8	45016.8	0
0	11484.2	20910.4	8346	1794.6	15386.2	6435.8	47268	0
0	15541.6	43152	9470.4	1766.2	21214.2	4576.2	28146	0
0	3882.4	6200.8	4497.4	3075.8	9644.8	5035.6	27518.8	0
0	15297.8	11245	6391	2333.2	11314.2	1773.8	57549.8	0
0	2349.4	3814.8	2557.2	0	1651.4	1760.2	12425.6	0
Ø	PAM3	PAM + antiTLR1 Ab	PAM + antiTLR2					Fig 3C	T-cell expansion
1.104	2.75	3.225	2.158
1.34933	3.024	3.078	2.16333
0.833333	2.1	1.344	1.99333
1.21333	2.3	1	2.05
0.746667	4.048	1.716	2.64
0.7616	2.64	1.76	2.305
0.896	2.1	0.88	2.2
0.88	3.96	1.98	2.332
0.88	3.828	2.508	4.4
Ø	PAM3	PAM + antiTLR1 Ab	PAM + antiTLR2					Fig 3C	IFN-γ pg/mL
0	9287.18	12931.8	12010
0	8897.06	10166.4	11393.8
966.8	6702.8	5102	6150.4
0	10003	12299.3	10086.4
649.6	15003.7	14407.9	11782.9
0	11157.5	11601.9	13868.7
571.6	12716.3	12600.1	11733.1
0	12754.2	13852.1	13007.8
0	12471.6	5540.06	15804.6
0	13040.5	14493.6	11355.6
Ø	PAM3	PAM + antiTLR1 Ab	PAM + antiTLR2					Fig 3C	IL-13 pg/mL
1418.8	15454.5	9390.88	12609.4
332.4	15909.8	13871.5	14338.8
4347.2	8554	3061.2	5582.8
3142	15876.3	13646.6	17717
671.6	11251.6	7039.94	8591.6
0	11504.4	8960.16	10036.2
0	12021.6	9019.04	11372.3
0	13399.2	8128.12	14568.2
0	7075.1	2342.32	12187.3
0	9984.44	7396.22	9220.44
Ø	PAM3	PAM + antiTLR1 Ab	PAM + antiTLR2					Fig 3C	IL-9 pg/mL
0	789.72	339.52	731.98
0	617.6	498.56	423.9
25.8	696.5	117.28	636.4
0	1459.62	638.72	2800.28
0	881.28	629.8	1095.26
0	1297.66	677.74	1087.9
0	486.82	122.72	377.38
0	179.72	47.74	254.4
0	127.86	0	192.72
0	299.24	91.3	130.82
Ø	PAM3	PAM + antiTLR1 Ab	PAM + antiTLR2					Fig 3C	IL-10 pg/mL
0	20802	5465.92	12160.1
0	23908.8	14249.4	18986.6
0	5662.8	2845.6	3941.2
0	2743.08	2169.28	5376.78
0	18640.2	7228.72	6567.74
0	10285.9	7452.32	6904.9
0	6734	1927.12	4331.6
0	4853.32	3025.22	5042.96
0	3136.88	905.06	4456.56
0	3142.7	2935.88	2188.2
Ø	PAM3	PAM + antiTLR1 Ab	PAM + antiTLR2					Fig 3D	T-bet % positive cells
12.47	34.58	30.348	44.7
40.1	45.167	51.236	48.733
9.45	26.821	33.631	34.802
25.7	36.4	43.7	40.7
5.72	41.4	39.9	37.9
23	40.1	24.5	30.3
0.26	35.9	27.4	49.6
0.25	35	38.4	38.8
11.8	26.7	33	33.6
Ø	PAM3	PAM + antiTLR1 Ab	PAM + antiTLR2					Fig 3D	GATA3 % positive cells
4.25	21.529	15.64	24.35
14.3	6.147	4.86	6.55
3.66	13.121	8.14	14.902
16.2	21	22.2	21.5
1.36	18.6	8.15	13
6.32	9.21	2.07	9.9
0.13	9.96	3.25	3.8
0	12.7	4.14	7.35
0.28	7.78	3.25	6.25
Ø	PAM3	PAM + antiTLR1 Ab	PAM + antiTLR2					Fig 3D	FOXP3 % positive cells
2.98	13.32	9.58	13.22
3.94	4.261	4.204	3.64
1.22	6.22	5.534	6.74
5.94	7.3	6.37	6.2
1.09	5.3	4.39	4.7
4.62	5.01	3.44	3.27
0.89	6.1	3.1	5.77
0.86	6.85	3.54	6
1.31	5.31	3.56	4.34
Ø	PAM3	PAM + antiTLR1 Ab	PAM + antiTLR2					Fig 3D	BCL-6 % positive cells
0.98	4.61	3.96	6.6
5.03	11.3	9.54	11.5
7.04	9.13	8.58	11.5
0	4.36	3.28	4.33
0	4.97	3.99	3.47
4.75	7.05	4.57	5.68
6.28	10.3	4.52	3.19

## Sheet: Fig 4
2 hours				3 hours				4 hours
Ø	FLU	PAM 10 µg/mL	PAM 1 µg/mL	Ø	FLU	PAM 10 µg/mL	PAM 1 µg/mL	Ø	FLU	PAM 10 µg/mL	PAM 1 µg/mL		Fig 4A	phospho-P38 specific MFI
274	1004	1127	897	274	903	929	868	274	716	902	774
222	669	781	586	222	735	737	619	222	724	685	620
184	810	880	631	184	787	755	731	184	626	634	640
1032	1914	2166	1446	936	1626	1810	1423	1003	1456	1829	1469
822	1474	2097	1477	645	1296	1567	1272	651	1543	1854	1360
732	1893	2287	1466	591	1505	2141	1494	648	1543	2116	1292
665	1474	2039	1251	678	1627	2191	1575	539	1270	1950	1253
668	1307	1862	974	566	1320	1941	1484	544	1002	1500	1124
2 hours				3 hours				4 hours
Ø	FLU	PAM 10 µg/mL	PAM 1 µg/mL	Ø	FLU	PAM 10 µg/mL	PAM 1 µg/mL	Ø	FLU	PAM 10 µg/mL	PAM 1 µg/mL		Fig 4A	phospho-P65 specific MFI
1581	4235	4339	5087	1581	4188	4022	4641	1581	4001	4146	4803
1972	3431	4579	5252	1972	4839	4483	5576	1972	4484	4376	5404
1621	2916	3310	3818	1621	3995	3404	4246	1621	2166	3281	3572
2761	5131	6183	4263	2617	4181	5008	4167	2824	4227	5838	5046
2433	4394	5392	4833	2052	3647	4696	4088	2448	4677	5484	4095
2535	5879	6185	5848	2790	4874	5204	5720	3019	4946	5443	5189
3426	5906	6864	6051	3553	7613	6873	7664	2880	5090	5980	5849
2628	4774	6201	4439	2534	5378	6349	7065	2500	3748	4272	4719
2 hours				3 hours				4 hours
Ø	FLU	PAM 10 µg/mL	PAM 1 µg/mL	Ø	FLU	PAM 10 µg/mL	PAM 1 µg/mL	Ø	FLU	PAM 10 µg/mL	PAM 1 µg/mL		Fig 4A	phospho-AKT specific MFI
941	993	1307	1009	542	1080	1505	1201	542	1006	1413	1046
866	949	1232	1018	460	1131	1602	1168	460	1060	1575	1166
853	1100	1362	931	517	1137	1381	1076	517	624	1041	821
818	1327	1689	1366	465	1133	1343	1304	550	1294	1630	1209
705	1553	1776	1230	685	1149	1187	978	543	1029	1369	1202
907	2268	2551	2090	852	1705	2049	1970	1023	1696	2336	1742
786	2193	2578	1985	1003	1900	2215	2052	896	2046	2318	2108
728	1705	2323	1720	816	1098	1773	1538	809	1469	1776	1748
2 hours				3 hours				4 hours
Ø	PAM3	PAM + antiTLR1 Ab	PAM + antiTLR2	Ø	PAM3	PAM + antiTLR1 Ab	PAM + antiTLR2	Ø	PAM3	PAM + antiTLR1 Ab	PAM + antiTLR2		Fig 4B	phospho-P38 specific MFI
274	897	463	474	274	868	509	671	274	774	421	819
222	586	338	529	222	619	370	608	222	620	422	554
184	631	450	601	184	731	439	667	184	640	387	560
1032	1446	1001	1432	936	1423	1046	1513	1003	1469	1059	1367
822	1477	916	1379	645	1272	837	1210	651	1360	955	1423
732	1466	878	1236	591	1494	1018	1194	648	1292	750	1298
665	1251	742	1278	678	1575	826	1566	539	1253	649	1273
668	974	795	1299	566	1484	1009	1809	544	1124	834	1229
2 hours				3 hours				4 hours
Ø	PAM3	PAM + antiTLR1 Ab	PAM + antiTLR2	Ø	PAM3	PAM + antiTLR1 Ab	PAM + antiTLR2	Ø	PAM3	PAM + antiTLR1 Ab	PAM + antiTLR2		Fig 4B	phospho-P65 specific MFI
1581	5087	2284	2423	1581	4641	2649	3226	1581	4803	2834	5080
1972	5252	2777	4482	1972	5576	3494	5623	1972	5404	2893	4928
1621	3818	2530	3433	1621	4246	2851	4618	1621	3572	2041	3155
2761	4263	2819	4451	2617	4167	2747	4523	2824	5046	3299	4637
2433	4833	2643	4358	2052	4088	2563	3756	2448	4095	2867	4401
2535	5848	3180	4368	2790	5720	3347	5244	3019	5189	3025	6004
3426	6051	3245	6464	3553	7664	4406	8108	2880	5849	3167	6513
2628	4439	3141	6147	2534	7065	4576	8251	2500	4719	3663	5798
2 hours				3 hours				4 hours
Ø	PAM3	PAM + antiTLR1 Ab	PAM + antiTLR2	Ø	PAM3	PAM + antiTLR1 Ab	PAM + antiTLR2	Ø	PAM3	PAM + antiTLR1 Ab	PAM + antiTLR2		Fig 4B	phospho-PAKT specific MFI
941	1009	1124	706	542	1201	1033	467	542	1046	1083	585
866	1018	1114	645	460	1168	1206	521	460	1166	952	490
853	931	1148	735	517	1076	1109	541	517	821	864	415
818	1366	1324	642	465	1304	1375	708	550	1209	1115	619
705	1230	1024	560	685	978	1064	599	543	1202	1296	602
907	2090	1902	1269	852	1970	1950	1244	1023	1742	1714	1231
786	1985	1903	1142	1003	2052	2114	1445	896	2108	1877	1182
728	1720	1693	1107	816	1538	1732	982	809	1748	1860	1325

## Sheet: S1 Fig 
TLR1	TLR2	TLR3	TLR4	TLR5	TLR6	TLR7	TLR8	TLR9	TLR10			pDC TLRs mRNA expression
0.0741539					0.0246318	0.443396		0.827406	0.171546			S1 A Fig
0.00850976					0.0377687	0.319377		0.616996
0.00582578					0.035814	0.385998		0.47522
0.0418102					0.0144779	0.29937		0.615572
0.071628					0.220166	0.468677		1.00463
0.0249757					0.0327279	0.658231		0.89296
0.0605107					0.0213937	0.544624		0.770215
0.0778406	0.000540532				0.0502988	0.405189		2.32409	0.0456471
0.0316131	0.000915385				0.0417137	0.263645		1.81085	0.0171775
0.0205697	0.00710639				0.0239583	0.23272		0.730353	0.0124016
pDCs	cd11c		TLR1 specific MFI
194	149		S1B Fig	left panel
238	316
108.9	502
64.7	110
313.5	64
277.4	222
153.3	482
190.4	152
pDCs	cd11c		TLR2 specific MFI
54	306		S1B Fig	right panel
51	499
246	110
16	467
132	489
106	104
180	210
0	95
Ø	LPS	PAM3 1 μg/mL	PAM3 10 μg/mL	GM-CSF	FLU		S1D Fig
779.5	1170.9	3091.4	2873.97	2546.4	3079.55		HLA-DR specific MFI
826.5	1111.9	3039.4	2717.97	2637.4	3199.55
1486.5	1600.9	2896.4	3001.97	2499.4	2775.55
1333.17	1353.26	3237.52	3471	3599.35	3555.05
1585.17	1624.26	3794.52	3725.25	3381.35	3748.05
1903.17	1666.26	3937.52	4122	3466.35	3642.05
1418.1	1492.5	3249.3	3328.45	2554.4	3780.75
1495.1	1512.5	3374.3	3300.45	2547.4	3169.75
1603.1	1725.5	2731.3	2676.45	1691.4	3092.75
Ø	PAM3	FLU		S1E Fig
1147	3422.3	2185.8		CD86 specific MFI
1426.8	7415.6	15581.7
4630	10204	10877
2205	4197.8	4296.2
Ø	PAM3	FLU		S1E Fig
384	1033	1087		CD40 specific MFI
267	605	1835
570	1474	2024
175	440	799
Ø	PAM3	FLU		S1E Fig
5356.8	8912.8	8366.18		HLA-DR specific MFI
2547	3654	5801.5
6425	5008.9	5100.9
3582	3084.9	4619.8
Ø	PAM3	FLU		S1E Fig
90.8	398.5	469.9		CD80 specific MFI
96.9	264	702.6
145.9	549.6	782.4
69.6	126.9	269.9
Ø	PAM3	FLU		S1E Fig
0	0	1401.8		PDL1 specific MFI
0	291.93	782
0	0	859.2
11.7	0	766.8

## Sheet:  S2 Fig
Ø	dmso	cpu	flu	flu dmso	flu cpu		% dapi -		S2A Fig
61.2	60.7	76.9	98.2	97.7	90.5
70.6	74.3	69.1	97.4	96.8	96.5
79	73.9	77.6	92.3	95.3	95.7
67.5	70.8	71	98.1	98.6	98.7
Ø	dmso	cpu	flu	flu dmso	flu cpu		CD86 MFI		S2B Fig
273	298	270	18103	18812	20578
352	350	287	35984	34123	33137
318	305	283	23051	22345	21608
6110	8425	6916	11780	12712	11063
Ø	dmso	cpu	flu	flu dmso	flu cpu		CD80 MFI		S2B Fig
204	290	302	3652	3512	3875
208	219	184	3489	3890	3705
219	221	319	2970	3289	3415
1703	1599	1609	5899	6080	5745
Ø	dmso	cpu	flu	flu dmso	flu cpu		IFN-a pg/mL		S2C Fig
0	0	0	981620	847620	695620
36.6	0	0	653250	592300	915350
0	0	62	744230	807120	775480
121	118.4	136.5	1604780	1810320	1370160
CD11c+ DC not treated	CD11c+ DC flu	CD11c+ DC PAM3CSK4	pDC not treated	pDC FLU	pDC PAM3csk4		IL-2 pg/mL		S2E Fig
3129.64	34606.8	26984.4	8844.42	41994.8	44411.6
3156.5	46800	27818.8	9468.82	34752	52641.6
3340	50799.2	50525.6	6460.3	38868.8	27522
1353.86	24420.8	20496	5718.66	36976	40281.6
1397.24	26760.8	8034.9	3576.82	32899.2	40347.2
630.74	25037.6	23595.2	2652.18	18452.4	37706.8
CD11c+ DC not treated	CD11c+ DC flu	CD11c+ DC PAM3CSK4	pDC not treated	pDC FLU	pDC PAM3csk4		IL-3 pg/mL		S2E Fig
94.1	2584.4	1449.34	1209.92	7056.5	6144.52
126.6	3672.48	1274.6	187.74	4180.96	5065.96
134.12	2422.7	2951.56	1099.94	6354.26	6283.88
21.48	595.14	1882.32	362.16	6387	5137.98
0	3991.94	489.06	959.34	5293.34	4642.96
0	2811.58	1389.6	85.7	678.8	4309.64
CD11c+ DC not treated	CD11c+ DC flu	CD11c+ DC PAM3CSK4	pDC not treated	pDC FLU	pDC PAM3csk4		IL-4 pg/mL		S2E Fig
0	174.76	216.64	32.86	126	382.48
0	149.64	64.44	0	200.38	311
0	100.4	132.44	21.64	187.18	283.44
61.94	185.44	94.72	0	519.44	95.54
43.4	301.58	33.14	76.58	545.64	72.68
0	416.3	49.92	23.56	219.92	99.52
CD11c+ DC not treated	CD11c+ DC flu	CD11c+ DC PAM3CSK4	pDC not treated	pDC FLU	pDC PAM3csk4		IL-5 pg/mL		S2E Fig
0	139.98	878.26	175.68	25.4	764.94
0	67.9	163.54	149.88	87.6	328.86
26.96	105.44	485.7	0	29.06	377.26
67.44	299.26	213.84	0	99.46	483.9
54.42	103.78	233.72	214.4	72.38	339.32
0	138.96	209.38	209.68	554.84	282.02
CD11c+ DC not treated	CD11c+ DC flu	CD11c+ DC PAM3CSK4	pDC not treated	pDC FLU	pDC PAM3csk4		IL-9 pg/mL		S2E Fig
0	27.66	438.02	35.76	241.48	185.08
0	88.48	736.58	13.26	152.76	589.58
0	39.34	546.02	0	144.28	97.6
38.38	58.34	286.42	0	280.34	123.52
0	82.48	116.52	21.38	92.58	88.64
0	42.6	193.44	0	39.18	43.56
CD11c+ DC not treated	CD11c+ DC flu	CD11c+ DC PAM3CSK4	pDC not treated	pDC FLU	pDC PAM3csk4		IL-10 pg/mL		S2E Fig
70.22	2328.34	206.48	86.98	5199.06	2031.4
78.52	1955.98	323.76	87.38	3002.24	1430.3
84.3	2389.66	558.4	166.22	5073.86	1773.78
297.2	2187.2	319.7	120.4	5582.66	1163.02
301.02	2228.34	247.86	193.5	3424.98	691.36
0	2989.58	498.64	68.1	4784.78	1860.58
CD11c+ DC not treated	CD11c+ DC flu	CD11c+ DC PAM3CSK4	pDC not treated	pDC FLU	pDC PAM3csk4		IL-13 pg/mL		Fig S2E
139.76	2766.32	7491.68	1693.12	5649.86	8633.68
151.02	2914.7	5305.7	529.52	3296.84	9670.6
323.16	1935.08	8205.54	368.98	5028.12	7368.94
341.72	1527.56	5520.3	220.94	3956.84	3740.22
259.06	3123.06	3854.48	818.82	3120.84	2683.3
58.44	2712.2	4606.26	304.74	4099.58	3101.78
CD11c+ DC not treated	CD11c+ DC flu	CD11c+ DC PAM3CSK4	pDC not treated	pDC FLU	pDC PAM3csk4		IFN-g pg/mL		Fig S2E
1351.52	5227.16	3794.58	835.48	3993.34	5219.48
1268.2	4823.58	2664.12	212.94	3122.24	5277.56
1474.96	4934.44	3503.26	4696.2	4494.86	5468.96
1142.18	3807.22	3757.62	3520.54	5965.08	2600.08
1162.44	4936.98	3140.4	1863.24	6579.06	3717.24
153.52	6047.84	2929.2	696.3	5336.4	3072.16
CD11c+ DC not treated	CD11c+ DC flu	CD11c+ DC PAM3CSK4	pDC not treated	pDC FLU	pDC PAM3csk4		TNF pg/mL		Fig S2E
758.66	3559.2	3776.66	1697.94	2928.7	4349.3
612.16	3281.9	3111.66	1363.36	2279.24	4249.84
784.08	2981.92	3977.88	1052.72	3138.02	2869.1
560.6	1904.54	3980.52	1051.48	2886.68	4597.8
408.22	2611.72	3370.1	912.48	2690.24	5471.04
246.2	2437.96	3107.02	824.64	1169.46	3463.94

## Sheet: S3 Fig 
MED	LPS	PAM3 1µg	PAM3 10µg	GM-CSF	FLU		IFNg pg/mL		S3A Fig
2669.56	2822.68	3458.14	3430.27	3735.95	4053.76
2263.87	2533.49	3887.62	3784.74	3755.52	3641.93
3881.76	4052.45	4268.15	4318.76	4287.79	4178.59
750.22	2964.26	3117.22	3424.63	2489.21	3667.49
2716.96	3627.84	3782.6	4106.04	3568.89	3662.65
3085.77	2849.14	2413.91	3742.21	2242.52	3871.65
MED	LPS	PAM3 1µg	PAM3 10µg	GM-CSF	FLU		TNF pg/mL		S3A Fig
12924	7903.8	12644.4	10928	10089	14800.2
9689	16347.6	27118.4	15993.4	18770	10753.8
19049	4200.2	23017.2	24957	23841.6	16274.4
16716.6	30963.4	10582.4	15955.4	24773.4	8533.8
564.6	21211.8	21462.4	21126.4	17992	12385.2
22013.6	21875	21816	32755.4	11913.6	14353.4
MED	LPS	PAM3 1µg	PAM3 10µg	GM-CSF	FLU		IL-10 pg/mL		S3A Fig
1001.47	936.77	2071.58	2302.17	8519.1	5029.8
492.38	793.06	10154.9	4615.45	6698.84	4252.33
2055.74	3044.78	5505.55	5225.07	6164.71	4230.05
72.69	795.27	1095.92	2223.67	1166.65	2288.92
205.51	383.02	4403.44	11563.2	4851.29	3272.87
1376.33	1519.02	3007.69	9295.02	2935.11	5595.21
MED	LPS	PAM3 1µg	PAM3 10µg	GM-CSF	FLU		IL-4 pg/mL		S3A Fig
143.2	132.17	202.59	326.12	795.6	348.67
95.02	156.62	1179	423.98	576.76	426.85
165.86	221.94	470.51	462.24	413.77	273.43
182.46	543.52	720.79	1021.69	612.07	711.84
62.37	112.72	287.76	751.09	389.91	221.57
659.88	825.24	917.49	2158.45	847.09	1109.39
MED	LPS	PAM3 1µg	PAM3 10µg	GM-CSF	FLU		IL-17A pg/mL		S3A Fig
769.26	791.15	1007.56	2478.41	2146.88	2814.24
410.05	662.3	2746.59	1295.96	1187.69	575.07
710.02	1111.75	3020.7	3890.18	1932.84	2071.49
66.44	155.01	359.18	852.64	173.76	691.59
211.47	469.28	1427.64	4958.06	797.64	1434.78
1043.12	1281.54	1279.96	5288.35	879.82	1228.54
Ø	LPS	PAM3 1µg	PAM3 10µg	GM-CSF	FLU		IL-17F pg/mL		S3A Fig
1386.64	1939.2	2985.62	6289.16	6826.82	4822.39
501.9	587.15	5056.11	2001.85	1024.96	435.31
2987.49	4833.76	10114	11695.3	7938.39	5279.29
22.59	156.1	302.76	522.26	136.74	309.35
167.58	449.14	2260.41	11286.6	1277.64	2135.46
5263.75	4704.16	3571.76	13422	1989.78	2342.2
Ø	LPS	PAM3 1µg	PAM3 10µg	GM-CSF	FLU		IL-9 pg/mL		S3A Fig
49.79	63.99	89.35	127.5	342.77	252.88
37.98	96.8	851.59	188.06	314.33	151.84
46.22	100.49	187.17	247.05	132.53	173.7
15.93	150.16	290.33	681.76	200.54	478.68
41.43	85.45	303.75	1230.4	326.62	143.32
121.35	214.05	368.16	1510.62	271.39	247.87
Ø	LPS	PAM3 1µg	PAM3 10µg	GM-CSF	FLU		IL-3 pg/mL		S3A Fig
83.24	92.75	173.79	518.47	545.62	1956.79
178.92	370.25	1392.01	979.11	1021.92	1433.9
596.64	739.22	1237.12	1867.52	960.95	3499.98
181.25	362.91	583.16	1156.41	481.46	1250.12
154.6	426.74	619.44	1482.08	397.68	812.65
813.91	1624.67	1033.76	2671.48	1788.85	3041.95
Ø	PAM3 1µg	PAM3 10µg	LPS	GM-CSF	FLU		IFNg pg/mL		S3C Fig
254.23	3966.43	3749.48	1850.41	1862.56	3688.21
158.71	1142.74	2756.61	284.85	311.61	2697.33
168.12	3116.06	3717.47	566.13	1860.11	2660.98
0	2289.6	2961.4	0	2430.8	8002.2
0	2452.8	5921.2	0	2398.4	10667.4
1550.4	1521.6	2832.2	603.6	7782	25421.2
Ø	PAM3 1µg	PAM3 10µg	LPS	GM-CSF	FLU		TNF pg/mL		S3C Fig
1345.4	7133.8	11151.8	3811.4	3978.6	4687
2373	3370.2	7177	2757.8	2267.4	1469.6
4612.8	194.2	7857.6	6319.4	7324	0
326.6	10770.4	6725.8	1991.2	5519	3973.8
1224.4	7070.8	5699.4	1003.4	6503.2	4195.2
7611.6	3841.4	3562.4	5977.2	3798.2	3151.2
Ø	PAM3 1µg	PAM3 10µg	LPS	GM-CSF	FLU		IL-10 pg/mL		S3C Fig
30.09	703.29	1815.42	107.41	150.89	2425.92
17.78	104.36	859.4	82.21	202.22	2210.65
380.4	270.14	545.35	280.56	111.11	1448.09
0	954.9	976.4	19.5	3373.5	3362
0	1527.2	2107	0	205.8	5697.3
734.4	1034.8	1953.9	150.9	3532.1	11035.5
Ø	PAM3 1µg	PAM3 10µg	LPS	GM-CSF	FLU		IL-4 pg/mL		S3C Fig
13.37	18.78	31.2	7.62	9.53	30.21
8.49	37.37	82.06	21.08	252.72	72.05
58.64	62.34	63.56	105.46	13.76	94.63
0	87.1	108.3	0	520.3	259.9
0	122.3	168.2	0	15.9	75.6
29.9	46.3	34.9	3.1	33.8	9.6
Ø	PAM3 1µg	PAM3 10µg	LPS	GM-CSF	FLU		expansion		S3C Fig
1.14	1.66667	1.248	1.56	1.54667	1.72
1.12	1.37333	0.826667	1.33333	2.29333	0.88
1.21333	1.38667	1.984	0.702222	1.2	1.88
2.83333	1.075	2	1.55	3	3
0.488889	0.908333	1.455	0.588889	0.677778	0.766667
1.65	2.875	4.0125	1.075	1.73333	0.95
Ø	PAM3 1µg	PAM3 10µg	LPS	GM-CSF	FLU		IL-3 pg/mL		S3C Fig
0	11062	19502.8	778	974.8	8287
0	3248.8	8474	35.8	459	3299.8
208.8	8002.6	10388.6	984	995.6	2918.2
0	8304	6791	0	16852.2	20595.8
0	3196.8	7785.4	0	526.2	5369.2
910.6	1047.2	3008	153.8	6768.4	17227.2
Ø	PAM3 1µg	PAM3 10µg	LPS	GM-CSF	FLU		GM-CSF pg/mL		S3C Fig
399.6	9388.2	21695	4354	4603.8	9354.2
449	4474	9457.6	806.8	2468.2	4902.2
1772	7066	7440.8	4125.4	3397	4316.2
0	5177.8	4131	128.6	6867.8	7033.8
62.8	5843.2	6142.6	0	3794.8	7924.4
2806	3603.8	4679.2	1241.8	8425	13204.2
Ø	PAM3 1µg	PAM3 10µg	LPS	GM-CSF	FLU		IL-9 pg/mL		S3C Fig
0	14.79	94.24	0	0	95.66
0	85.42	483.96	0	6.15	282.62
36.62	18.58	141.5	36.23	0	76.11
0	333.6	154.7	0	182.9	401.1
0	50.4	153.6	0	4.9	90.3
0	0	7.4	0	5.4	73

## Sheet: S4 Fig 
Ø	PAM3	PAM + antiTLR1 Ab	PAM + antiTLR2					Fig S4B	T-cell expansion
1.104	2.75	3.225	2.158
1.34933	3.024	3.078	2.16333
0.833333	2.1	1.344	1.99333
1.21333	2.3	1	2.05
0.746667	4.048	1.716	2.64
0.7616	2.64	1.76	2.305
0.896	2.1	0.88	2.2
0.88	3.96	1.98	2.332
0.88	3.828	2.508	4.4
Ø	PAM3	PAM + antiTLR1 Ab	PAM + antiTLR2					Fig S4C	% of dividing cells
4.55	64.9	35.3	52.3
11.9	45.2	32.4	41.5
37.3	56.7	41.5	44.2
27.5	61	40.7	47.6
28.9	71.6	52.7	67.7
32.6	66.1	67.3	63.2
24.5	79.3	64.8	72.8
47.8	69.5	52.4	65.6
14.4	70.6	52.2	68.9
15.9	58.1	47.9	49.5
21.7	53.6	45.9	51.8
Ø	PAM3	PAM + antiTLR1 Ab	PAM + antiTLR2					S4D Fig	T-bet Specific MFI
1616	14595	8332	16846
15427	17703	19375	18527
4811	11980	14387	14824
19026	36782	29210	29023
4561	35039	28493	30114
18253	32742	20309	24747
718	12954	8030	13889
916	13430	13968	12739
4467	10209	12056	11760
Ø	PAM3	PAM + antiTLR1 Ab	PAM + antiTLR2					S4D Fig	GATA3 Specific MFI
0	2324	1372	2631
1366	773	641	923
0	1371	1024	1496
1692	3729	3119	3024
416	3069	1404	2485
1647	2101	718	1611
75	1695	387	767
80	2114	1072	1162
132	1092	865	840
Ø	PAM3	PAM + antiTLR1 Ab	PAM + antiTLR2					S4D Fig	FOXP3 Specific MFI
51	4134	2419	4748
841	1135	1351	1268
250	1383	937	2259
1612	2968	2355	1587
0	1552	1277	1801
2096	2184	1017	1090
582	2326	348	1269
569.5	3260	1745	2175
450	2491	2436	1657
Ø	PAM3	PAM + antiTLR1 Ab	PAM + antiTLR2					S4D Fig	BCL-6 Specific MFI
0	183	122	266
643	573	559	591
295	420	406	615
0	370	106	215
0	438	58	0
532	1243	783	848
352	1628	1103	986
Ø	PAM3	PAM + antiTLR1 Ab	PAM + antiTLR2					S4E Fig	IL-3 pg/mL
136.44	7063.02	9234.06	9554.74
56.5	11350.7	11635.7	12452.1
379.86	10286	9415.14	11576.4
491.1	14710.9	14201.4	13164.1
113.34	12665.3	13635.2	13949.7
321.92	12733	11324.6	10481.7
0	7764.78	7814.44	8375.8
0	5370.98	3327.18	7470.36
0	7100.42	8443.24	7313.36
Ø	PAM3	PAM + antiTLR1 Ab	PAM + antiTLR2					S4E Fig	TNF-α pg/mL
651.6	4190	2867.6	2724.4
460.4	2659.2	2385.6	1922
0	1378.8	805.2	2321.6
1212	6260	4818.8	999.2
0	7248.8	5874	7972.4
0	5743.2	4255.6	4790.8
0	3550.8	2980.4	3538
0	1560.8	1456.4	3419.6
0	3655.2	3493.2	2850.8
Ø	PAM3	PAM + antiTLR1 Ab	PAM + antiTLR2					S4E Fig	IL-4 pg/mL
355	2101.38	879.04	1257.16
52.94	764.54	552.58	762.88
216.38	476.12	501.56	440.62
101.42	758.36	699.52	547.94
25.14	515.82	384.28	439.34
67.72	527.68	147.72	352.64
0	1694.4	736.62	1270.98
0	514.44	195.3	431.4
0	619.38	342.44	451.72
Ø	PAM3	PAM + antiTLR1 Ab	PAM + antiTLR2					S4E Fig	IL-5 pg/mL
0	440	45.46	195.12
0	34.42	0	57.1
0	667.04	425.38	401.44
473.34	98.6	240.66	0
396.22	245.18	159.82	69.04
499.66	212.5	125.54	425.74
0	1214.88	292.74	1075.36
126.18	494.68	33.16	744.68
0	458.44	154.14	513.72
